# Supplementary material for: Identifying agricultural pesticides that may pose a risk for birds
Source: PeerJ. 2020 Aug 4;8:e9526. doi: 10.7717/peerj.9526 (PMC7413080; doi:10.7717/peerj.9526)
Supplement: Supplemental Information 1 [file peerj-08-9526-s001.csv]

INSECTICIDES
Toxicities	Neonicotinoids														Pyrethroids																								Organophosphates										Carbamates
Years	Acetamiprid		Clothianidin		Imidacloprid		Thiacloprid		Thiamethoxam		Fipronil	Fipronil	Total Toxicity	Total Weight	Alpha-cypermethrin		Beta-cyfluthrin		Bifenthrin		Cyfluthrin		Deltamethrin		Esfenvalerate		Lambda-cyhalothrin		Tau-fluvalinate		Tefluthrin		Zeta-cypermethrin		cypermethrin		Total Toxicity	Total Weight	Chlorfenvinphos		Dichlorvos		Fosetyl-aluminium		Tolclofos-methyl		Total Toxicity	Total Weight	Aldicarb
	Total Weight Applied	Toxicity	Total Weight Applied	Toxicity	Total Weight Applied	Toxicity	Total Weight Applied	Toxicity	Total Weight Applied	Toxicity	Total Weight Applied	Toxicity			Total Weight Applied	Toxicity	Total Weight Applied	Toxicity	Total Weight Applied	Toxicity	Total Weight Applied	Toxicity	Total Weight Applied	Toxicity	Total Weight Applied	Toxicity	Total Weight Applied	Toxicity	Total Weight Applied	Toxicity	Total Weight Applied	Toxicity	Total Weight Applied	Toxicity	Total Weight Applied	Toxicity			Total Weight Applied	Toxicity	Total Weight Applied	Toxicity	Total Weight Applied	Toxicity	Total Weight Applied	Toxicity			Total Weight Applied
2016	300	750000000	79246	4745269461	186	84545454.55	6091	61587462.08	1881	10711845.1	0	0	5652114223	87704	683	9267299.864	329	3463157.895	0	0	0	0	260	3174603.175	792	56978417.27	11281	123967033	8678	94945295.4	1508	104000000	2276	19271803.56	20828	194836295.6	609903905.7	46635	0	0	0	0	0	0	0	0	0	0	0
2015	308	770000000	81167	4860299401	5789	2631363636	8216	83073811.93	10514	59874715.26	<1	2500000	8407111565	105995	3496	47435549.53	1567	16494736.84	1	71428.57143	192	68571428.57	563	6874236.874	919	66115107.91	9515	104560439.6	13222	144660831.5	2033	140206896.6	2720	23031329.38	28305	264780168.4	882802153.7	62533	0	0	0	0	2978	14067076.05	1142	6274725.275	20341801.33	4120	0
2014	308	770000000	81167	4860299401	5863	2665000000	7462	75449949.44	11126	63359908.88	<1	2500000	8436609260	105927	3435	46607869.74	1567	16494736.84	1	71428.57143	0	0	735	8974358.974	925	66546762.59	9476	104131868.1	13222	144660831.5	2551	175931034.5	2713	22972057.58	28386	265537885.9	851928834.3	63011	0	0	0	0	3497	16518658.48	501	2752747.253	19271405.73	3998	0
2013	597	1492500000	58767	3518982036	7251	3295909091	10798	109180990.9	13741	78251708.43	16	40000000	8534823826	91170	3686	50013568.52	2571	27063157.89	13	928571.4286	0	0	639	7802197.802	977	70287769.78	9272	101890109.9	14506	158708971.6	2967	204620689.7	3577	30287891.62	36914	345313377	996916305.1	75122	0	0	0	0	7488	35370807.75	506	2780219.78	38151027.53	7994	0
2012	539	1347500000	58657	3512395210	4670	2122727273	10465	105813953.5	12934	73656036.45	16	40000000	7202092472	87281	3650	49525101.76	2567	27021052.63	14	1000000	0	0	721	8803418.803	969	69712230.22	9185	100934065.9	14506	158708971.6	2329	160620689.7	3596	30448772.23	36771	343975678.2	950749981	74308	0	0	0	0	20635	97472838.92	394	2164835.165	99637674.09	21029	0
2011	312	780000000	56216	3366227545	7870	3577272727	6107	61749241.66	9121	51941913.44	16	40000000	7877191427	79642	3150	42740841.25	4756	50063157.89	791	56500000	0	0	792	9670329.67	402	28920863.31	7552	82989010.99	8822	96520787.75	3043	209862069	2460	20829805.25	30298	283423760.5	881520625.6	62066	0	0	0	0	22213	104926783.2	394	2164835.165	107091618.3	22607	0
2010	399	997500000	56216	3366227545	8257	3753181818	5989	60556117.29	9105	51850797.27	48	120000000	8349316278	80014	3164	42930800.54	4757	50073684.21	881	62928571.43	0	0	706	8620268.62	400	28776978.42	7494	82351648.35	8822	96520787.75	3090	213103448.3	2452	20762066.05	30357	283975678.2	890043931.8	62123	0	0	1	10000000	23540	111195087.4	1654	9087912.088	130282999.5	25195	1074
2009	275	687500000	33360	1997604790	15268	6940000000	6131	61991911.02	938	5341685.649	48	120000000	9812438387	56020	2626	35630936.23	6220	65473684.21	762	54428571.43	192	68571428.57	915	11172161.17	741	53309352.52	6460	70989010.99	9822	107461706.8	2397	165310344.8	3494	29585097.38	42160	394387277.8	1056319572	75789	0	0	1	10000000	23785	112352385.5	2352	12923076.92	135275462.4	26138	1074
2008	264	660000000	32886	1969221557	16233	7378636364	5701	57644084.93	940	5353075.171	104	260000000	10330855081	56128	2625	35617367.71	6228	65557894.74	771	55071428.57	192	68571428.57	932	11379731.38	742	53381294.96	6451	70890109.89	9856	107833698	2430	167586206.9	3482	29483488.57	42264	395360149.7	1060732799	75973	0	0	1	10000000	35939	169763816.7	2367	13005494.51	192769311.2	38307	1106
2007	192	480000000	3635	217664670.7	35318	16053636364	3201	32366026.29	5.6	31890.66059	104	260000000	17043698951	42455.6	3358	45563093.62	6510	68526315.79	621	44357142.86	136	48571428.57	1800	21978021.98	664	47769784.17	4690	51538461.54	8390	91794310.72	2490	171724137.9	2450	20745131.24	42128	394087932.6	1006655761	73237	0	0	1	10000000	35241	166466698.2	2217	12181318.68	188648016.8	37459	14187
2006	0	0	5980	358083832.3	35422	16100909091	1677	16956521.74	5.4	30751.70843	124	310000000	16785980197	43208.4	3376	45807327	6823	71821052.63	569	40642857.14	136	48571428.57	1808	22075702.08	664	47769784.17	4930	54175824.18	8390	91794310.72	2804	193379310.3	2460	20829805.25	42237	395107577.2	1031974979	74197	1224	3060000000	121	1210000000	43209	204104865.4	4429	24335164.84	4498440030	48983	25250
2005	0	0	0	0	43916	19961818182	1213	12264914.05	5.4	30751.70843	124	310000000	20284113848	45258.4	2653	35997286.3	13493	142031578.9	335	23928571.43	0	0	2091	25531135.53	888	63884892.09	5611	61659340.66	8416	92078774.62	2814	194068965.5	3522	29822184.59	47637	445622076.7	1114624806	87460	1224	3060000000	121	1210000000	43209	204104865.4	5501	30225274.73	4504330140	50055	29371
2004	0	0	0	0	41031	18650454545	1165	11779575.33	0	0	52	130000000	18792234121	42248	2649	35943012.21	13485	141947368.4	326	23285714.29	0	0	2088	25494505.49	889	63956834.53	5615	61703296.7	8385	91739606.13	2773	191241379.3	3525	29847586.79	47539	444705332.1	1109864636	87274	1224	3060000000	148	1480000000	36274	171346244.7	6134	33703296.7	4745049541	43780	29679
2003	0	0	0	0	30486	13857272727	790	7987866.532	0	0	52	130000000	13995260594	31328	2611	35427408.41	2053	21610526.32	347	24785714.29	0	0	1363	16642246.64	898	64604316.55	4226	46439560.44	1906	20853391.68	1908	131586206.9	2004	16968670.62	50566	473021515.4	851939557.3	67882	1224	3060000000	148	1480000000	35777	168998582.9	6168	33890109.89	4742888693	43317	71895
2002	0	0	0	0	30216	13734545455	682	6895854.398	0	0	0	0	13741441309	30898	2578	34979647.22	2053	21610526.32	289	20642857.14	0	0	1302	15897435.9	902	64892086.33	4041	44406593.41	1906	20853391.68	1351	93172413.79	1993	16875529.21	51196	478914873.7	812245354.7	67611	6614	16535000000	925	9250000000	33588	158658479	6118	33615384.62	25977273864	47245	75177
2001	0	0	0	0	26652	12114545455	5.6	56622.85137	0	0	0	0	12114602077	26657.6	722	9796472.185	36	378947.3684	132	9428571.429	0	0	1451	17716727.72	514	36978417.27	3960	43516483.52	452	4945295.405	2144	147862069	1722	14580863.67	52698	492965388.2	778169235.7	63831	7697	19242500000	925	9250000000	33826	159782711.4	5591	30719780.22	28683002492	48039	40271
2000	0	0	0	0	26404	12001818182	0	0	0	0	0	0	12001818182	26404	722	9796472.185	36	378947.3684	143	10214285.71	1	357142.8571	1450	17704517.7	514	36978417.27	3959	43505494.51	452	4945295.405	2144	147862069	1722	14580863.67	52721	493180542.6	779504048.2	63864	7697	19242500000	902	9020000000	34662	163731695.8	5088	27956043.96	28454187740	48349	40272
1999	0	0	0	0	13606	6184545455	0	0	0	0	0	0	6184545455	13606	1606	21791044.78	0	0	172	12285714.29	1	357142.8571	1792	21880341.88	674	48489208.63	4170	45824175.82	1294	14157549.23	521	35931034.48	618	5232853.514	53905	504256314.3	710205379.8	64753	12127	30317500000	902	9020000000	35319	166835144.1	6971	38302197.8	39542637342	55319	70109
1998	0	0	0	0	13360	6072727273	0	0	0	0	0	0	6072727273	13360	1581	21451831.75	0	0	157	11214285.71	1	357142.8571	1747	21330891.33	682	49064748.2	3427	37659340.66	1294	14157549.23	671	46275862.07	618	5232853.514	55912	523030870	729775375.3	66090	19086	47715000000	914	9140000000	24215	114383561.6	10965	60247252.75	57029630814	55180	64618
1997	0	0	0	0	9149	4158636364	0	0	0	0	0	0	4158636364	9149	2772	37611940.3	0	0	245	17500000	0	0	2176	26568986.57	958	68920863.31	2735	30054945.05	0	0	298	20551724.14	0	0	59052	552404116	753612575.4	68236	19058	47645000000	914	9140000000	25397	119966934.3	18813	103368131.9	57008335066	64182	58181
1996	0	0	0	0	9103	4137727273	0	0	0	0	0	0	4137727273	9103	2782	37747625.51	0	0	232	16571428.57	0	0	2159	26361416.36	957	68848920.86	2722	29912087.91	0	0	298	20551724.14	0	0	59226	554031805.4	754025008.8	68376	21399	53497500000	909	9090000000	30950	146197449.2	18683	102653846.2	62836351295	71941	58827
1995	0	0	0	0	2836	1289090909	0	0	0	0	0	0	1289090909	2836	2815	38195386.7	0	0	721	51500000	0	0	2052	25054945.05	164	11798561.15	812	8923076.923	0	0	539	37172413.79	0	0	25128	235060804.5	407705188.1	32231	25489	63722500000	909	9090000000	33252	157071327.4	22140	121648351.6	73091219679	81790	59744
1994	0	0	0	0	2836	1289090909	0	0	0	0	0	0	1289090909	2836	2818	38236092.27	0	0	715	51071428.57	0	0	1984	24224664.22	153	11007194.24	623	6846153.846	0	0	389	26827586.21	0	0	23922	223779232.9	381992352.3	30604	39412	98530000000	1518	15180000000	27234	128644308	22319	122631868.1	1.13961E+11	90483	59313
1993	0	0	0	0	0	0	0	0	0	0	0	0	0	0	3806	51641791.04	0	0	964	68857142.86	77	27500000	2418	29523809.52	0	0	653	7175824.176	0	0	440	30344827.59	0	0	40539	379223573.4	594266968.6	48897	33441	83602500000	1518	15180000000	25879	122243741.1	21012	115450549.5	99020194291	81850	71884
1992	0	0	0	0	0	0	0	0	0	0	0	0	0	0	3794	51478968.79	0	0	955	68214285.71	77	27500000	2427	29633699.63	0	0	652	7164835.165	0	0	440	30344827.59	0	0	40286	376856875.6	591193492.5	48631	32722	81805000000	1518	15180000000	11539	54506376.95	20992	115340659.3	97154847036	66771	71640
1991	0	0	0	0	0	0	0	0	0	0	0	0	0	0	1829	24816824.97	0	0	205	14642857.14	644	230000000	4095	50000000	0	0	89	978021.978	0	0	0	0	0	0	41650	389616464	710054168.1	48512	31876	79690000000	1518	15180000000	11382	53764761.45	19555	107445054.9	95031209816	64331	92769
1990	0	0	0	0	0	0	0	0	0	0	0	0	0	0	1831	24843962.01	0	0	200	14285714.29	644	230000000	4029	49194139.19	0	0	31	340659.3407	0	0	0	0	0	0	41204	385444340.5	704108815.3	47939	48323	1.20808E+11	0	0	8223	38842701.94	12599	69225274.73	1.20916E+11	69145	90474
[truncated: 99 more columns]
