# Supplementary material for: Identifying agricultural pesticides that may pose a risk for birds
Source: PeerJ. 2020 Aug 4;8:e9526. doi: 10.7717/peerj.9526 (PMC7413080; doi:10.7717/peerj.9526)
Supplement: Supplemental Information 2 [file peerj-08-9526-s002.csv]

HERBICIDE
Toxicities	Carbamate												Phenoxy hormone																												Sulfonylurea
Year	Asulam		Carbetamide		Chlorpropham		Desmedipham		Phenmedipham		Total Toxicity	Total Weight	2, 4-D		Clodinafop-propargyl		Dichlorprop-P		Diclofop-methyl		Fenoxaprop-ethyl		Fenoxaprop-P-ethyl		Fluazifop-P-butyl		MCPA		Mecoprop-P		Propaquizafop		Quizalofop-ethyl		Quizalofop-P-ethyl		Quizalofop-P-tefuryl		Total Toxicity	Total Weight	Amidosulfuron		Flupyrsulfuron-methyl		Iodosulfuron-methyl-sodium		Mesosulfuron-methyl		Nicosulfuron
	Total Weight Applied	Toxicity	Total Weight Applied	Toxicity	Total Weight Applied	Toxicity	Total Weight Applied	Toxicity	Total Weight Applied	Toxicity			Total Weight Applied	Toxicity	Total Weight Applied	Toxicity	Total Weight Applied	Toxicity	Total Weight Applied	Toxicity	Total Weight Applied	Toxicity	Total Weight Applied	Toxicity	Total Weight Applied	Toxicity	Total Weight Applied	Toxicity	Total Weight Applied	Toxicity	Total Weight Applied	Toxicity	Total Weight Applied	Toxicity	Total Weight Applied	Toxicity	Total Weight Applied	Toxicity			Total Weight Applied	Toxicity	Total Weight Applied	Toxicity	Total Weight Applied	Toxicity	Total Weight Applied	Toxicity	Total Weight Applied
2016	0	0	103360	2034645669	0	0	11359	156030219.8	28138	488506944.4	2679182834	142857	7953	436978022	5843	117802419.4	4084	400392156.9	0	0	0	0	3498	41298701.3	5566	76456043.96	57435	20512500000	287776	15811868132	19750	233175915	0	0	983	13502747.25	1985	25351213.28	37669325351	394873	1747	20625737.9	2330	24449108.08	2196	25926800.47	8691	119381868.1	0
2015	14130	97046703.3	130429	2567500000	5283	62373081.46	15995	219711538.5	48444	841041666.7	3787672990	214281	55698	3060329670	6841	137923387.1	9023	884607843.1	0	0	0	0	2369	27969303.42	9178	126071428.6	230324	82258571429	382030	20990659341	23424	276552538.4	0	0	1916	26318681.32	2713	34648786.72	1.07824E+11	723516	2454	28972845.34	3187	33441762.85	2663	31440377.8	10411	143008241.8	3510
2014	14130	97046703.3	130299	2564940945	6504	76788665.88	15947	219052197.8	48232	837361111.1	3795189623	215112	55540	3051648352	6841	137923387.1	9024	884705882.4	0	0	0	0	2369	27969303.42	9146	125631868.1	230287	82245357143	382031	20990714286	23337	275525383.7	0	0	1911	26250000	2713	34648786.72	1.078E+11	723199	2454	28972845.34	3187	33441762.85	2663	31440377.8	10411	143008241.8	3509
2013	14150	97184065.93	126210	2484448819	9423	111251475.8	14741	202486263.7	47083	817413194.4	3712783819	211607	50468	2772967033	4552	91774193.55	1737	170294117.6	435	5135773.318	0	0	2605	30755608.03	10657	146387362.6	185192	66140000000	404691	22235769231	18865	222727272.7	0	0	2597	35673076.92	3031	38710089.4	91890193758	684830	2548	30082644.63	2233	23431269.67	2788	32916174.73	11218	154093406.6	3509
2012	16908	116126373.6	125456	2469606299	7753	91534828.81	14292	196318681.3	49004	850763888.9	3724350072	213413	79244	4354065934	4552	91774193.55	1286	126078431.4	435	5135773.318	0	0	2620	30932703.66	10636	146098901.1	272354	97269285714	452140	24842857143	18649	220177095.6	0	0	2706	37170329.67	3032	38722860.79	1.27162E+11	847654	3072	36269185.36	2232	23420776.5	2791	32951593.86	11223	154162087.9	2003
2011	16961	116490384.6	142867	2812342520	7781	91865407.32	8514	116950549.5	64061	1112170139	4249819000	240184	80443	4419945055	3501	70584677.42	7654	750392156.9	0	0	0	0	2560	30224321.13	9777	134299450.5	254437	90870357143	414354	22766703297	21560	254545454.5	0	0	2774	38104395.6	2037	26015325.67	1.19361E+11	799097	3384	39952774.5	1208	12675760.76	3091	36493506.49	12723	174766483.5	2003
2010	17002	116771978	142874	2812480315	9499	112148760.3	8515	116964285.7	64144	1113611111	4271976450	242034	80443	4419945055	3501	70584677.42	7654	750392156.9	0	0	0	0	2560	30224321.13	9763	134107142.9	254610	90932142857	414504	22774945055	21598	254994096.8	0	0	2913	40013736.26	2037	26015325.67	1.19433E+11	799583	3384	39952774.5	1208	12675760.76	3091	36493506.49	12723	174766483.5	2013
2009	17015	116861263.7	143082	2816574803	9471	111818181.8	6046	83049450.55	60529	1050850694	4179154394	236143	84793	4658956044	6715	135383064.5	6329	620490196.1	664	7839433.294	0	0	4088	48264462.81	8584	117912087.9	257965	92130357143	501422	27550659341	13378	157945690.7	0	0	1576	21648351.65	1469	18761174.97	1.25468E+11	886983	3685	43506493.51	1209	12686253.93	2930	34592680.05	12497	171662087.9	2013
2008	18815	129223901.1	143027	2815492126	9507	112243211.3	5663	77788461.54	57869	1004670139	4139417839	234881	89807	4934450549	6745	135987903.2	6323	619901960.8	664	7839433.294	0	0	4193	49504132.23	8343	114601648.4	322038	1.15014E+11	507155	27865659341	13526	159693034.2	0	0	1468	20164835.16	1466	18722860.79	1.4894E+11	961728	3995	47166469.89	1213	12728226.65	2926	34545454.55	12491	171579670.3	405
2007	26838	184326923.1	77445	1524507874	10467	123577331.8	3833	52651098.9	66898	1161423611	3046486839	185481	89020	4891208791	5357	108004032.3	4030	395098039.2	4065	47992916.17	0	0	5151	60814639.91	8987	123447802.2	357912	1.27826E+11	487342	26777032967	14005	165348288.1	0	0	1369	18804945.05	279	3563218.391	1.60417E+11	977517	4330	51121605.67	1389	14575026.23	1575	18595041.32	6544	89890109.89	405
2006	26757	183770604.4	77438	1524370079	15688	185218417.9	3834	52664835.16	67842	1177812500	3123836436	191559	89039	4892252747	5357	108004032.3	4030	395098039.2	4065	47992916.17	0	0	5151	60814639.91	9143	125590659.3	357639	1.27728E+11	486828	26748791209	13845	163459268	0	0	1228	16868131.87	279	3563218.391	1.60291E+11	976604	4430	52302243.21	1389	14575026.23	1582	18677685.95	6544	89890109.89	394
2005	18734	128667582.4	80753	1589625984	16095	190023612.8	4304	59120879.12	79576	1381527778	3348965836	199462	90645	4980494505	17691	356673387.1	340	33333333.33	22787	269031877.2	0	0	13872	163778040.1	10093	138640109.9	377585	1.34852E+11	581531	31952252747	15524	183282172.4	0	0	837	11497252.75	0	0	1.72941E+11	1130905	4829	57012987.01	5078	53284365.16	781	9220779.221	2729	37486263.74	394
2004	22558	154931318.7	80743	1589429134	16547	195360094.5	4212	57857142.86	79057	1372517361	3370095051	203117	58719	3226318681	17677	356391129	340	33333333.33	22977	271275088.5	0	0	13777	162656434.5	10481	143969780.2	312983	1.1178E+11	589627	32397087912	15445	182349468.7	0	0	837	11497252.75	0	0	1.48565E+11	1042863	4520	53364817	5076	53263378.8	779	9197166.47	2718	37335164.84	0
2003	22629	155418956	35808	704881889.8	15850	187131050.8	4349	59739010.99	87191	1513732639	2620903546	165827	53763	2954010989	22168	446935483.9	2247	220294117.6	33683	397674144	0	0	12679	149693034.2	7393	101552197.8	301081	1.07529E+11	611687	33609175824	9981	117839433.3	25	295159.3861	674	9258241.758	0	0	1.45536E+11	1055381	4359	51463990.55	6454	67722980.06	48	566706.0213	0	0	0
2002	22629	155418956	35808	704881889.8	14069	166103896.1	4352	59780219.78	86774	1506493056	2592678017	163632	53763	2954010989	22168	446935483.9	2247	220294117.6	33683	397674144	0	0	12679	149693034.2	7933	108969780.2	301556	1.07699E+11	611688	33609230769	10086	119079102.7	25	295159.3861	674	9258241.758	0	0	1.45714E+11	1056502	4359	51463990.55	6454	67722980.06	48	566706.0213	0	0	0
2001	115387	792493131.9	10815	212893700.8	13514	159551357.7	2663	36579670.33	85189	1478975694	2680493555	227568	103958	5711978022	21082	425040322.6	0	0	29555	348937426.2	598	7637292.465	12780	150885478.2	11641	159903846.2	613316	2.19041E+11	540030	29671978022	9990	117945690.7	971	11463990.55	645	8859890.11	0	0	2.55656E+11	1344566	4011	47355371.9	3878	40692549.84	0	0	0	0	0
2000	115337	792149725.3	10823	213051181.1	11675	137839433.3	2663	36579670.33	85523	1484774306	2664394316	226021	104039	5716428571	21082	425040322.6	0	0	29555	348937426.2	598	7637292.465	12780	150885478.2	11627	159711538.5	613291	2.19033E+11	540002	29670439560	10029	118406139.3	971	11463990.55	645	8859890.11	0	0	2.5565E+11	1344619	4011	47355371.9	3878	40692549.84	0	0	0	0	0
1999	115695	794608516.5	30212	594724409.4	13088	154521841.8	4394	60357142.86	96632	1677638889	3281850799	260021	96563	5305659341	10906	219879032.3	0	0	47583	561782762.7	2520	32183908.05	17865	210920897.3	18243	250590659.3	595803	2.12787E+11	509890	28015934066	10945	129220779.2	1525	18004722.55	729	10013736.26	0	0	2.47541E+11	1312572	6386	75395513.58	523	5487932.844	0	0	0	0	0
1998	115695	794608516.5	30212	594724409.4	13756	162408500.6	4390	60302197.8	97437	1691614583	3303658208	261490	96562	5305604396	10906	219879032.3	0	0	47583	561782762.7	2520	32183908.05	17865	210920897.3	18436	253241758.2	595172	2.12561E+11	509890	28015934066	10544	124486422.7	1528	18040141.68	729	10013736.26	0	0	2.47314E+11	1311735	6386	75395513.58	523	5487932.844	0	0	0	0	0
1997	115747	794965659.3	28273	556555118.1	13700	161747343.6	4597	63145604.4	98067	1702552083	3278965809	260384	97127	5336648352	4090	82459677.42	0	0	57645	680578512.4	7738	98825031.93	18836	222384887.8	16423	225590659.3	627434	2.24084E+11	536821	29495659341	8600	101534828.8	2437	28772136.95	7.8	107142.8571	0	0	2.60356E+11	1377158.8	2676	31593860.68	0	0	0	0	0	0	0
1996	56805	390144230.8	28103	553208661.4	32225	380460448.6	4481	61552197.8	99311	1724149306	3109514844	220925	82186	4515714286	4087	82399193.55	0	0	57522	679126328.2	7738	98825031.93	18831	222325856	18010	247390109.9	646363	2.30844E+11	495827	27243241758	8527	100672963.4	2423	28606847.7	0	0	0	0	2.64062E+11	1341514	2676	31593860.68	0	0	0	0	0	0	0
1995	56450	387706044	20300	399606299.2	32436	382951593.9	997	13695054.95	107024	1858055556	3042014548	217207	85813	4715000000	0	0	0	0	45261	534368358.9	18269	233320561.9	23285	274911452.2	20979	288173076.9	724373	2.58705E+11	578139	31765879121	1817	21452184.18	3874	45737898.47	0	0	0	0	2.96583E+11	1501810	1210	14285714.29	0	0	0	0	0	0	0
1994	56468	387829670.3	20300	399606299.2	28940	341676505.3	996	13681318.68	107087	1859149306	3001943099	213791	85861	4717637363	0	0	0	0	45431	536375442.7	18269	233320561.9	23285	274911452.2	21321	292870879.1	724413	2.58719E+11	578139	31765879121	1339	15808736.72	3903	46080283.35	0	0	0	0	2.96602E+11	1501961	1210	14285714.29	0	0	0	0	0	0	0
1993	56910	390865384.6	22448	441889763.8	30993	365914994.1	0	0	99483	1727135417	2925805559	209834	82248	4519120879	0	0	0	0	37805	446340023.6	48257	616309067.7	1.3	15348.28808	25516	350494505.5	729726	2.60616E+11	600254	32980989011	0	0	5652	66729634	0	0	0	0	2.99596E+11	1529459.3	0	0	0	0	0	0	0	0	0
1992	32687	224498626.4	22448	441889763.8	13054	154120425	0	0	100615	1746788194	2567297010	168804	32363	1778186813	0	0	0	0	37805	446340023.6	48257	616309067.7	1.3	15348.28808	23921	328585164.8	475013	1.69648E+11	543663	29871593407	0	0	5723	67567886.66	0	0	0	0	2.02756E+11	1166746.3	0	0	0	0	0	0	0	0	0
1991	33259	228427197.8	52483	1033129921	12812	151263282.2	0	0	120980	2100347222	3513167623	219534	33895	1862362637	0	0	0	0	80527	950731995.3	25477	325376756.1	0	0	29217	401332417.6	493704	1.76323E+11	165290	9081868132	0	0	7361	86906729.63	0	0	0	0	1.89031E+11	835471	0	0	0	0	0	0	0	0	0
1990	33242	228310439.6	52516	1033779528	13677	161475796.9	0	0	119814	2080104167	3503669931	219249	33846	1859670330	0	0	0	0	80393	949149941	25477	325376756.1	0	0	30036	412582417.6	494775	1.76705E+11	165290	9081868132	0	0	7329	86528925.62	0	0	0	0	1.89421E+11	837146	0	0	0	0	0	0	0	0	0
[truncated: 177 more columns]
