# Supplementary material for: Identifying agricultural pesticides that may pose a risk for birds
Source: PeerJ. 2020 Aug 4;8:e9526. doi: 10.7717/peerj.9526 (PMC7413080; doi:10.7717/peerj.9526)
Supplement: Supplemental Information 3 [file peerj-08-9526-s003.csv]

FUNGICIDES
Toxicities	Amides																																Benzimidazole										Carbamate
Year	Benalaxyl		Bixafen		Boscalid		Carboxin		Cyflufenamid		Dichlofluanid		Dimoxystrobin		Fluopicolide		Fluopyram		Oxadixyl		Prochloraz		Tolylfluanid		Triforine		Zoxamide		Fenhexamid		Total Toxicity	Total Weight	Benomyl		Carbendazim		Fuberidazole		Thiabendazole		Total Toxicity	Total Weight	Propamocarb hydrochloride		Pyraclostrobin		Thiophanate-methyl		Total Toxicity
	Total Weight Applied	Toxicity	Total Weight Applied	Toxicity	Total Weight Applied	Toxicity	Total Weight Applied	Toxicity	Total Weight Applied	Toxicity	Total Weight Applied	Toxicity	Total Weight Applied	Toxicity	Total Weight Applied	Toxicity	Total Weight Applied	Toxicity	Total Weight Applied	Toxicity	Total Weight Applied	Toxicity	Total Weight Applied	Toxicity	Total Weight Applied	Toxicity	Total Weight Applied	Toxicity	Total Weight Applied	Toxicity			Total Weight Applied	Toxicity	Total Weight Applied	Toxicity	Total Weight Applied	Toxicity	Total Weight Applied	Toxicity			Total Weight Applied	Toxicity	Total Weight Applied	Toxicity	Total Weight Applied	Toxicity
2016	0	0	67443	926414835.2	79676	1094450549	1958	25006385.7	526	7225274.725	0	0	4775	65590659.34	11786	143907203.9	6261	86002747.25	0	0	139238	5777510373	0	0	0	0	7492	102912087.9	0	0	8229020117	319155	0	0	65	793650.7937	0	0	270	3552631.579	4346282.373	335	192778	2877283582	68432	940000000	15172	89828300.77	3907111883
2015	0	0	68764	944560439.6	144986	1991565934	1830	23371647.51	589	8090659.341	0	0	1797	24684065.93	15639	190952381	4859	66744505.49	0	0	144112	5979751037	0	0	0	0	2703	37129120.88	10155	139491758.2	9406341549	395434	0	0	40215	491025641	67	2106918.239	902	11868421.05	505000980.3	41184	201881	3013149254	81403	1118173077	18536	109745411.5	4241067742
2014	0	0	68765	944574175.8	144302	1982170330	1830	23371647.51	583	8008241.758	0	0	1797	24684065.93	15120	184615384.6	4859	66744505.49	0	0	144131	5980539419	0	0	0	0	2703	37129120.88	9922	136291208.8	9388128100	394012	0	0	40215	491025641	67	2106918.239	911	11986842.11	505119401.4	41193	198456	2962029851	81110	1114148352	18759	111065719.4	4187243922
2013	0	0	54790	752609890.1	222197	3052156593	6195	79118773.95	784	10769230.77	0	0	7248	99560439.56	10898	133064713.1	198	2719780.22	0	0	135232	5611286307	1	13736.26374	0	0	6886	94587912.09	10419	143118131.9	9979005508	454848	0	0	60384	737289377.3	230	7232704.403	1937	25486842.11	770008923.8	62551	155025	2313805970	85715	1177403846	18118	107270574.3	3598480391
2012	0	0	54725	751717033	220556	3029615385	6296	80408684.55	782	10741758.24	0	0	7260	99725274.73	10774	131550671.6	193	2651098.901	0	0	135390	5617842324	1	13736.26374	0	0	6886	94587912.09	10413	143035714.3	9961889592	453276	0	0	60391	737374847.4	231	7264150.943	1939	25513157.89	770152156.2	62561	154416	2304716418	85055	1168337912	18047	106850207.2	3579904537
2011	0	0	0	0	165423	2272293956	10313	131711366.5	321	4409340.659	0	0	5397	74134615.38	10878	132820512.8	0	0	0	0	133411	5535726141	1	13736.26374	0	0	2988	41043956.04	7997	109848901.1	8302002526	336729	0	0	49428	603516483.5	345	10849056.6	1710	22500000	636865540.1	51483	161503	2410492537	117377	1612321429	16285	96417998.82	4119231965
2010	0	0	0	0	162311	2229546703	10313	131711366.5	321	4409340.659	0	0	5397	74134615.38	10866	132673992.7	0	0	1	13736.26374	134660	5587551867	114	1565934.066	6.8	37362.63736	2989	41057692.31	8248	113296703.3	8315999314	335226.8	1	227272.7273	49585	605433455.4	345	10849056.6	1775	23355263.16	639865047.9	51706	165849	2475358209	116597	1601607143	16971	100479573.7	4177444926
2009	249	2848970.252	0	0	176696	2427142857	10985	140293742	269	3695054.945	8.7	41057.10241	15872	218021978	16021	195616605.6	0	0	1	13736.26374	105671	4384688797	12476	171373626.4	6.8	37362.63736	6579	90370879.12	6787	93228021.98	7727372688	351621.5	1	227272.7273	62801	766800976.8	1182	37169811.32	2148	28263157.89	832461218.7	66132	252286	3765462687	123395	1694986264	6879	40728241.56	5501177192
2008	249	2848970.252	0	0	176535	2424931319	10907	139297573.4	266	3653846.154	8.7	41057.10241	15937	218914835.2	16021	195616605.6	0	0	1	13736.26374	106094	4402240664	12959	178008241.8	7	38461.53846	6580	90384615.38	6761	92870879.12	7748860804	352325.7	35	7954545.455	64053	782087912.1	1211	38081761.01	2124	27947368.42	856071587	67423	253454	3782895522	123350	1694368132	6857	40597986.97	5517861641
2007	2813	32185354.69	0	0	97867	1344326923	11100	141762452.1	193	2651098.901	8.7	41057.10241	12094	166126373.6	3978	48571428.57	0	0	1	13736.26374	54135	2246265560	19845	272596153.8	7	38461.53846	9571	131469780.2	6544	89890109.89	4475938490	218156.7	35	7954545.455	74247	906556776.6	3712	116729559.7	1715	22565789.47	1053806671	79709	85831	1281059701	72846	1000631868	3425	20278271.17	2301969841
2006	2813	32185354.69	0	0	94169	1293530220	11100	141762452.1	193	2651098.901	12633	59617744.22	12094	166126373.6	3978	48571428.57	0	0	444	6098901.099	54509	2261784232	13633	187266483.5	25	137362.6374	9567	131414835.2	3897	53530219.78	4384676706	219055	84	19090909.09	75570	922710622.7	3712	116729559.7	1717	22592105.26	1081123197	81083	92538	1381164179	71919	987898351.6	3399	20124333.93	2389186865
2005	2439	27906178.49	0	0	37249	511662087.9	26879	343282247.8	1	13736.26374	12633	59617744.22	18072	248241758.2	0	0	0	0	444	6098901.099	77634	3221327801	13633	187266483.5	25	137362.6374	9588	131703296.7	3897	53530219.78	4790787817	202494	141	32045454.55	105781	1291587302	7505	236006289.3	1796	23631578.95	1583270624	115223	74508	1112059701	60871	836140109.9	19941	118063943.2	2066263755
2004	2439	27906178.49	0	0	37223	511304945.1	26899	343537675.6	0	0	12902	60887210.95	17994	247170329.7	0	0	0	0	453	6222527.473	78339	3250580913	13100	179945054.9	88	483516.4835	9588	131703296.7	3880	53296703.3	4813038352	202905	724	164545454.5	107713	1315177045	7500	235849056.6	2695	35460526.32	1751032083	118632	73482	1096746269	60660	833241758.2	19980	118294849	2048282876
2003	5472	62608695.65	0	0	1465	20123626.37	27475	350893997.4	0	0	12902	60887210.95	0	0	0	0	0	0	13319	182953296.7	79446	3296514523	7153	98255494.51	88	483516.4835	6736	92527472.53	4165	57211538.46	4222459372	158221	922	209545454.5	100327	1224993895	7170	225471698.1	3237	42592105.26	1702603153	111656	54965	820373134.3	68776	944725274.7	18362	108715216.1	1873813625
2002	5472	62608695.65	0	0	0	0	27475	350893997.4	0	0	12901	60882491.74	0	0	0	0	0	0	13269	182266483.5	80421	3336970954	7041	96717032.97	100	549450.5495	6736	92527472.53	3956	54340659.34	4237757238	157371	1032	234545454.5	101253	1236300366	7170	225471698.1	3170	41710526.32	1738028045	112625	50671	756283582.1	68408	939670329.7	18454	109259917.1	1805213829
2001	2748	31441647.6	0	0	0	0	20352	259923371.6	0	0	12901	60882491.74	0	0	0	0	0	0	20186	277280219.8	64968	2695767635	6103	83832417.58	100	549450.5495	22	302197.8022	3189	43804945.05	3453784377	130569	2517	572045454.5	145947	1782014652	7465	234748427.7	3902	51342105.26	2640150639	159831	45086	672925373.1	0	0	20419	120894020.1	793819393.3
2000	2748	31441647.6	0	0	0	0	20352	259923371.6	0	0	29960	141387446.9	0	0	0	0	0	0	20723	284656593.4	65610	2722406639	250	3434065.934	216	1186813.187	0	0	49	673076.9231	3445109655	139908	2564	582727272.7	148201	1809536020	7465	234748427.7	3059	40250000	2667261720	161289	45004	671701492.5	0	0	20405	120811130.8	792512623.4
1999	2328	26636155.61	0	0	0	0	17267	220523627.1	0	0	29960	141387446.9	0	0	0	0	0	0	24936	342527472.5	114624	4756182573	250	3434065.934	452	2483516.484	0	0	49	673076.9231	5493847934	189866	4687	1065227273	293471	3583284493	8499	267264150.9	4713	62013157.89	4977789075	311370	68873	1027955224	0	0	44319	262397868.6	1290353092
1998	2328	26636155.61	0	0	0	0	17267	220523627.1	0	0	30232	142671071.3	0	0	0	0	0	0	24936	342527472.5	115383	4787676349	250	3434065.934	447	2456043.956	0	0	26	357142.8571	5526281928	190869	5348	1215454545	295090	3603052503	8499	267264150.9	7882	103710526.3	5189481726	316819	77236	1152776119	0	0	44421	263001776.2	1415777896
1997	2309	26418764.3	0	0	0	0	33284	425083014	0	0	40778	192439830.1	0	0	0	0	0	0	18717	257101648.4	163041	6765186722	0	0	927	5093406.593	0	0	0	0	7671323385	259056	3511	797954545.5	310519	3791440781	7859	247138364.8	11476	151000000	4987533692	333365	39768	593552238.8	0	0	31431	186092362.3	779644601.2
1996	2310	26430205.95	0	0	0	0	33455	427266922.1	0	0	40731	192218027.4	0	0	0	0	0	0	18711	257019230.8	162203	6730414938	0	0	966	5307692.308	0	0	0	0	7638657016	258376	6300	1431818182	305903	3735079365	7849	246823899.4	12331	162250000	5575971446	332383	43471	648820895.5	0	0	31601	187098875.1	835919770.6
1995	4373	50034324.94	0	0	0	0	183664	2345644955	0	0	40731	192218027.4	0	0	0	0	0	0	17079	234601648.4	163094	6767385892	0	0	1071	5884615.385	0	0	0	0	9595769463	410012	9670	2197727273	298613	3646068376	3178	99937106.92	24108	317210526.3	6260943282	335569	44311	661358209	0	0	32700	193605683.8	854963892.8
1994	4373	50034324.94	0	0	0	0	183663	2345632184	0	0	40924	193128834.4	0	0	0	0	0	0	17079	234601648.4	161820	6714522822	0	0	1205	6620879.121	0	0	0	0	9544540692	409064	15959	3627045455	297206	3628888889	3178	99937106.92	21109	277750000	7633621450	337452	42722	637641791	0	0	31437	186127886.3	823769677.4
1993	3991	45663615.56	0	0	0	0	21054	268888888.9	0	0	46121	217654554	0	0	0	0	0	0	12982	178324175.8	211554	8778174274	0	0	1389	7631868.132	0	0	0	0	9496337376	297091	23766	5401363636	297214	3628986569	3885	122169811.3	13057	171802631.6	9324322648	337922	22044	329014925.4	0	0	47467	281036116	610051041.4
1992	3990	45652173.91	0	0	0	0	20873	266577266.9	0	0	45745	215880132.1	0	0	0	0	0	0	12982	178324175.8	209572	8695933610	0	0	1177	6467032.967	0	0	0	0	9408834392	294339	21746	4942272727	295245	3604945055	3882	122075471.7	13568	178526315.8	8847819570	334441	18281	272850746.3	0	0	47300	280047365.3	552898111.6
1991	1642	18787185.35	0	0	0	0	2.9	37037.03704	0	0	45745	215880132.1	0	0	0	0	0	0	15632	214725274.7	337082	13986804979	0	0	2700	14835164.84	0	0	0	0	14451069773	402803.9	22856	5194545455	338984	4138998779	3912	123018867.9	16026	210868421.1	9667431523	381778	18281	272850746.3	0	0	40326	238756660.7	511607407
1990	1645	18821510.3	0	0	0	0	2.9	37037.03704	0	0	45101	212840962.7	0	0	0	0	0	0	15635	214766483.5	334522	13880580913	0	0	2541	13961538.46	0	0	0	0	14341008445	399446.9	24106	5478636364	337716	4123516484	3912	123018867.9	17899	235513157.9	9960684873	383633	5821	86880597.01	0	0	40008	236873889.9	323754486.9
[truncated: 163 more columns]
