# Supplementary material for: Identifying agricultural pesticides that may pose a risk for birds
Source: PeerJ. 2020 Aug 4;8:e9526. doi: 10.7717/peerj.9526 (PMC7413080; doi:10.7717/peerj.9526)
Supplement: Supplemental Information 4 [file peerj-08-9526-s004.csv]

OTHER PESTICIDES
Toxicities	Acaricide														Molluscicide						Plant Growth Regulator
Year	Clofentezine		Dicofol		Dienochlor		Fenbutatin oxide		Fenpyroximate		Spirodiclofen		Total Toxicity	Total Weight	Ferric phosphate		Metaldehyde		Total Toxicity	Total Weight	1-naphthylacetic acid		2-chloroethylphosphonic acid (ethephon)		6-benzyladenine		Chlormequat		Chlormequat chloride		Daminozide		Dicamba		Gibberellic acid		Gibberellins		Maleic hydrazide		Mepiquat		Mepiquat chloride		Paclobutrazol		Prohexadione-calcium		Trinexapac-ethyl
	Total Weight Applied	Toxicity	Total Weight Applied	Toxicity	Total Weight Applied	Toxicity	Total Weight Applied	Toxicity	Total Weight Applied	Toxicity	Total Weight Applied	Toxicity			Total Weight Applied	Toxicity	Total Weight Applied	Toxicity			Total Weight Applied	Toxicity	Total Weight Applied	Toxicity	Total Weight Applied	Toxicity	Total Weight Applied	Toxicity	Total Weight Applied	Toxicity	Total Weight Applied	Toxicity	Total Weight Applied	Toxicity	Total Weight Applied	Toxicity	Total Weight Applied	Toxicity	Total Weight Applied	Toxicity	Total Weight Applied	Toxicity	Total Weight Applied	Toxicity	Total Weight Applied	Toxicity	Total Weight Applied	Toxicity	Total Weight Applied
2016	0	0	0	0	0	0	0	0	0	0	0	0	0	0	23608	324285714.3	135684	18845000000	19169285714	159292	0	0	55303	1989316547	0	0	2345946	1.25452E+11	29856	1596577540	0	0	6910	874683544.3	0	0	0	0	58738	1131753372	38854	533708791.2	45238	621401098.9	523	5876404.494	6396	87857142.86	57085
2015	642	4409340.659	0	0	0	0	0	0	26	357142.8571	235	3228021.978	7994505.495	903	10684	146758241.8	116425	16170138889	16316897131	127109	1.3	14223.19475	79617	2863920863	19	326460.4811	2378398	1.27187E+11	25725	1375668449	0	0	9952	1259746835	1	21691.97397	60	732600.7326	80236	1545973025	46530	639148351.6	60659	833228022	1075	12078651.69	7498	102994505.5	49566
2014	649	4457417.582	0	0	0	0	0	0	22	302197.8022	232	3186813.187	7946428.571	903	10795	148282967	116925	16239583333	16387866300	127720	1.3	14223.19475	79611	2863705036	19	326460.4811	2378397	1.27187E+11	25725	1375668449	0	0	9952	1259746835	1	21691.97397	60	732600.7326	80992	1560539499	45530	625412087.9	60659	833228022	1075	12078651.69	7498	102994505.5	49566
2013	561	3853021.978	0	0	0	0	1	10940.91904	33	453296.7033	174	2390109.89	6707369.49	769	5293	72706043.96	112547	15631527778	15704233822	117840	47	514223.1947	79307	2852769784	15	257731.9588	2466377	1.31892E+11	37825	2022727273	113	1025408.348	10829	1370759494	1	21691.97397	64	781440.7814	64932	1251098266	50621	695343406.6	42055	577678571.4	1092	12269662.92	5366	73708791.21	55153
2012	538	3695054.945	0	0	0	0	1	10940.91904	32	439560.4396	171	2348901.099	6494457.403	742	3713	51002747.25	113286	15734166667	15785169414	116999	47	514223.1947	79369	2855000000	15	257731.9588	2468414	1.32001E+11	38074	2036042781	113	1025408.348	12513	1583924051	1	21691.97397	64	781440.7814	63342	1220462428	50522	693983516.5	42107	578392857.1	1092	12269662.92	5373	73804945.05	55715
2011	558	3832417.582	0	0	0	0	1	10940.91904	37	508241.7582	135	1854395.604	6205995.864	731	1467	20151098.9	164403	22833750000	22853901099	165870	47	514223.1947	38688	1391654676	0	0	2383337	1.27451E+11	48865	2613101604	113	1025408.348	10467	1324936709	1	21691.97397	37	451770.4518	73569	1417514451	6595	90590659.34	38195	524656593.4	872	9797752.809	4846	66565934.07	37136
2010	599	4114010.989	0	0	0	0	14	153172.8665	36	494505.4945	135	1854395.604	6616084.954	784	1153	15837912.09	172426	23948055556	23963893468	173579	66	722100.6565	38688	1391654676	0	0	2383934	1.27483E+11	48865	2613101604	1229	11152450.09	10467	1324936709	1	21691.97397	37	451770.4518	70788	1363930636	6595	90590659.34	38195	524656593.4	881	9898876.404	4846	66565934.07	37136
2009	547	3756868.132	0	0	0	0	20	218818.3807	18	247252.7473	132	1813186.813	6036126.073	717	417	5728021.978	480539	66741527778	66747255800	480956	75	820568.9278	86345	3105935252	0	0	2842871	1.52025E+11	114824	6140320856	1229	11152450.09	10560	1336708861	9	195227.7657	37	451770.4518	83669	1612119461	18844	258846153.8	51448	706703296.7	881	9898876.404	6588	90494505.49	43992
2008	477	3276098.901	1	50000	0	0	21	229759.2998	16	219780.2198	132	1813186.813	5588825.234	647	415	5700549.451	480440	66727777778	66733478327	480855	147	1608315.098	86994	3129280576	0	0	2852935	1.52563E+11	114530	6124598930	1197	10862068.97	8326	1053924051	9	195227.7657	37	451770.4518	83669	1612119461	20219	277733516.5	51398	706016483.5	880	9887640.449	6582	90412087.91	44353
2007	474	3255494.505	1	50000	0	0	21	229759.2998	32	439560.4396	0	0	3974814.245	528	396	5439560.44	276825	38447916667	38453356227	277221	138	1509846.827	64502	2320215827	0	0	2501647	1.33778E+11	91157	4874705882	1197	10862068.97	7675	971518987.3	0	0	49	598290.5983	52456	1010712909	10474	143873626.4	12723	174766483.5	2276	25573033.71	4.8	65934.06593	30260
2006	261	1792582.418	35	1750000	1.8	70038.91051	143	1564551.422	33	453296.7033	0	0	5630469.454	473.8	69	947802.1978	278819	38724861111	38725808913	278888	138	1509846.827	64501	2320179856	0	0	2501721	1.33782E+11	91157	4874705882	1585	14382940.11	7674	971392405.1	0	0	49	598290.5983	52546	1012447013	10474	143873626.4	12723	174766483.5	2269	25494382.02	4.8	65934.06593	30260
2005	261	1792582.418	35	1750000	1.8	70038.91051	143	1564551.422	33	453296.7033	0	0	5630469.454	473.8	1	13736.26374	155255	21563194444	21563208181	155256	140	1531728.665	74830	2691726619	0	0	2668181	1.42683E+11	49906	2668770053	1585	14382940.11	8521	1078607595	2.5	54229.93492	49	598290.5983	51628	994759152.2	71552	982857142.9	19209	263859890.1	2269	25494382.02	3.4	46703.2967	25287
2004	212	1456043.956	48	2400000	1.8	70038.91051	143	1564551.422	35	480769.2308	0	0	5971403.52	439.8	0	0	164246	22811944444	22811944444	164246	21	229759.2998	74302	2672733813	0	0	2658255	1.42153E+11	49879	2667326203	1505	13656987.3	9236	1169113924	2.5	54229.93492	49	598290.5983	51628	994759152.2	70362	966510989	19200	263736263.7	2269	25494382.02	3.4	46703.2967	24467
2003	188	1291208.791	82	4100000	1.8	70038.91051	143	1564551.422	94	1291208.791	0	0	8317007.915	508.8	0	0	359833	49976805556	49976805556	359833	19	207877.4617	60334	2170287770	0	0	2890586	1.54577E+11	29338	1568877005	1505	13656987.3	13756	1741265823	0	0	44	537240.5372	88561	1706377649	59532	817747252.7	10848	149010989	1415	15898876.4	0	0	31054
2002	161	1105769.231	177	8850000	7.1	276264.5914	125	1367614.88	93	1277472.527	0	0	12877121.23	563.1	0	0	355686	49400833333	49400833333	355686	1	10940.91904	60334	2170287770	0	0	2891818	1.54643E+11	29338	1568877005	2586	23466424.68	13756	1741265823	0	0	44	537240.5372	91613	1765183044	59532	817747252.7	10848	149010989	1416	15910112.36	0	0	31054
2001	232	1593406.593	186	9300000	7.1	276264.5914	125	1367614.88	45	618131.8681	0	0	13155417.93	595.1	0	0	362910	50404166667	50404166667	362910	1.5	16411.37856	84742	3048273381	0	0	2799541	1.49708E+11	68843	3681443850	2586	23466424.68	22792	2885063291	163	3535791.757	44	537240.5372	79598	1533680154	56909	781717033	24317	334024725.3	1934	21730337.08	0	0	27909
2000	262	1799450.549	861	43050000	7.1	276264.5914	128	1400437.637	65	892857.1429	0	0	47419009.92	1323.1	0	0	362690	50373611111	50373611111	362690	1.5	16411.37856	84742	3048273381	0	0	2799665	1.49715E+11	68843	3681443850	2974	26987295.83	22835	2890506329	163	3535791.757	44	537240.5372	79598	1533680154	56909	781717033	24317	334024725.3	1934	21730337.08	0	0	27909
1999	414	2843406.593	973	48650000	7.1	276264.5914	128	1400437.637	112	1538461.538	0	0	54708570.36	1634.1	0	0	154191	21415416667	21415416667	154191	3.4	37199.12473	131459	4728741007	0	0	2777956	1.48554E+11	8401	449251336.9	2974	26987295.83	23189	2935316456	4.5	97613.88286	41	500610.5006	41373	797167630.1	78683	1080810440	4125	56662087.91	1642	18449438.2	0	0	22319
1998	404	2774725.275	1023	51150000	115	4474708.171	263	2877461.707	112	1538461.538	0	0	62815356.69	1917	0	0	147491	20484861111	20484861111	147491	2.5	27352.29759	131471	4729172662	0	0	2776110	1.48455E+11	8401	449251336.9	2414	21905626.13	23189	2935316456	4.5	97613.88286	41	500610.5006	42775	824181117.5	78683	1080810440	4125	56662087.91	1641	18438202.25	0	0	22319
1997	462	3173076.923	1143	57150000	115	4474708.171	264	2888402.626	112	1538461.538	0	0	69224649.26	2096	0	0	113004	15695000000	15695000000	113004	5	54704.59519	58169	2092410072	0	0	2656990	1.42085E+11	0	0	2414	21905626.13	19309	2444177215	4.5	97613.88286	41	500610.5006	48478	934065510.6	66144	908571428.6	829	11387362.64	1641	18438202.25	0	0	6777
1996	411	2822802.198	771	38550000	116	4513618.677	264	2888402.626	88	1208791.209	0	0	49983614.71	1650	0	0	117422	16308611111	16308611111	117422	5.7	62363.23851	58335	2098381295	0	0	2654430	1.41948E+11	0	0	2025	18375680.58	29689	3758101266	4.5	97613.88286	41	500610.5006	48478	934065510.6	66148	908626373.6	829	11387362.64	1641	18438202.25	0	0	6777
1995	1392	9560439.56	2428	121400000	116	4513618.677	264	2888402.626	1	13736.26374	0	0	138376197.1	4201	0	0	198007	27500972222	27500972222	198007	34	371991.2473	55215	1986151079	0	0	2335386	1.24887E+11	0	0	2031	18430127.04	30738	3890886076	9	195227.7657	39	476190.4762	84116	1620732177	86379	1186524725	0	0	2203	24752808.99	0	0	0
1994	1408	9670329.67	2871	143550000	437	17003891.05	830	9080962.801	0	0	0	0	179305183.5	5546	0	0	196178	27246944444	27246944444	196178	35	382932.1663	55264	1987913669	0	0	2335345	1.24885E+11	0	0	1093	9918330.309	30738	3890886076	9	195227.7657	39	476190.4762	83149	1602100193	86379	1186524725	0	0	2202	24741573.03	0	0	0
1993	1301	8935439.56	5445	272250000	437	17003891.05	900	9846827.133	0	0	0	0	308036157.7	8083	0	0	85757	11910694444	11910694444	85757	48	525164.1138	80423	2892913669	0	0	2415779	1.29186E+11	0	0	1093	9918330.309	29534	3738481013	9	195227.7657	39	476190.4762	27467	529229287.1	111378	1529917582	0	0	2202	24741573.03	0	0	0
1992	1262	8667582.418	5311	265550000	437	17003891.05	898	9824945.295	0	0	0	0	301046418.8	7908	0	0	79711	11070972222	11070972222	79711	48	525164.1138	80238	2886258993	0	0	2413090	1.29042E+11	182	9732620.321	1093	9918330.309	26313	3330759494	9	195227.7657	39	476190.4762	27467	529229287.1	111374	1529862637	0	0	2201	24730337.08	0	0	0
1991	750	5151098.901	3678	183900000	437	17003891.05	898	9824945.295	0	0	0	0	215879935.2	5763	0	0	32351	4493194444	4493194444	32351	97	1061269.147	61629	2216870504	0	0	2455708	1.31321E+11	182	9732620.321	12665	114927404.7	27802	3519240506	1108	24034707.16	1	12210.01221	28063	540712909.4	64915	891689560.4	0	0	2013	22617977.53	0	0	0
1990	732	5027472.527	3086	154300000	0	0	73	798687.0897	0	0	0	0	160126159.6	3891	0	0	31750	4409722222	4409722222	31750	96	1050328.228	61568	2214676259	0	0	2455520	1.31311E+11	182	9732620.321	11578	105063520.9	27802	3519240506	1113	24143167.03	1	12210.01221	29649	571271676.3	64915	891689560.4	0	0	2013	22617977.53	0	0	0
[truncated: 17 more columns]
